# Supplementary material for: Structural and energetic insights into Mn-to-Fe substitution in the oxygen-evolving complex
Source: iScience. 2023 Jul 8;26(8):107352. doi: 10.1016/j.isci.2023.107352 (PMC10382916; doi:10.1016/j.isci.2023.107352)
Supplement: Data S1. QM/MM-optimized geometries, related to Figures 1 and 4 [file mmc2.zip]

Archive with 1 entries (1 files):
- coordinate_1.2.txt
