# Supplementary material for: Structural and energetic insights into Mn-to-Fe substitution in the oxygen-evolving complex
Source: iScience. 2023 Jul 8;26(8):107352. doi: 10.1016/j.isci.2023.107352 (PMC10382916; doi:10.1016/j.isci.2023.107352)
Supplement: Data S1. QM/MM-optimized geometries, related to Figures 1 and 4 [file mmc2.zip › coordinate_1.2.txt]

TITLE    1 SUPPORTING INFORMATION FOR:
TITLE    2 STRUCTURAL AND ENERGETIC INSIGHTS INTO MN-TO-FE SUBSTITUTION  
TITLE    3 IN THE OXYGEN-EVOLVING COMPLEX
REMARK 888
REMARK 888 MODEL 1: Fe4CaO5_unprot
REMARK 888 MODEL 2: Fe4CaO5_prot
REMARK 888 MODEL 3: Mn4CaO5
REMARK 888
MODEL        1
ATOM      1  CB  ASP A  61     -28.772 -27.480 201.561  1.00 21.80      ACHN C
ATOM      2  CG  ASP A  61     -28.129 -28.431 200.525  1.00 22.68      ACHN C
ATOM      3  OD1 ASP A  61     -28.764 -29.472 200.176  1.00 23.26      ACHN O1-
ATOM      4  OD2 ASP A  61     -26.995 -28.111 200.072  1.00 24.86      ACHN O
ATOM      5 1HB  ASP A  61     -28.221 -26.537 201.597  1.00  0.00      ACHN H
ATOM      6 2HB  ASP A  61     -28.719 -27.979 202.537  1.00  0.00      ACHN H
ATOM      7  CB  TYR A 161     -31.564 -41.613 195.816  1.00 21.73      ACHN C
ATOM      8  CG  TYR A 161     -30.466 -41.279 196.783  1.00 21.81      ACHN C
ATOM      9  CD1 TYR A 161     -29.936 -42.293 197.584  1.00 22.39      ACHN C
ATOM     10  CD2 TYR A 161     -30.039 -39.966 196.985  1.00 21.12      ACHN C
ATOM     11  CE1 TYR A 161     -29.058 -42.005 198.620  1.00 21.37      ACHN C
ATOM     12  CE2 TYR A 161     -29.115 -39.653 197.972  1.00 20.88      ACHN C
ATOM     13  CZ  TYR A 161     -28.651 -40.674 198.820  1.00 22.23      ACHN C
ATOM     14  OH  TYR A 161     -27.845 -40.333 199.833  1.00 22.40      ACHN O
ATOM     15 1HB  TYR A 161     -31.335 -42.561 195.304  1.00  0.00      ACHN H
ATOM     16 2HB  TYR A 161     -31.671 -40.860 195.033  1.00  0.00      ACHN H
ATOM     17  HD1 TYR A 161     -30.201 -43.328 197.366  1.00  0.00      ACHN H
ATOM     18  HD2 TYR A 161     -30.452 -39.175 196.369  1.00  0.00      ACHN H
ATOM     19  HE1 TYR A 161     -28.659 -42.789 199.253  1.00  0.00      ACHN H
ATOM     20  HE2 TYR A 161     -28.752 -38.634 198.093  1.00  0.00      ACHN H
ATOM     21  HH  TYR A 161     -27.343 -41.131 200.217  1.00  0.00           H
ATOM     22  CB  ASP A 170     -30.857 -36.026 198.827  1.00 21.68      ACHN C
ATOM     23  CG  ASP A 170     -30.265 -35.524 200.147  1.00 22.58      ACHN C
ATOM     24  OD1 ASP A 170     -30.788 -35.968 201.204  1.00 23.88      ACHN O
ATOM     25  OD2 ASP A 170     -29.181 -34.860 200.108  1.00 23.14      ACHN O1-
ATOM     26 1HB  ASP A 170     -31.898 -36.330 198.983  1.00  0.00      ACHN H
ATOM     27 2HB  ASP A 170     -30.276 -36.928 198.615  1.00  0.00      ACHN H
ATOM     28  CB  ASN A 181     -22.207 -32.086 193.537  1.00 18.23      ACHN C
ATOM     29  CG  ASN A 181     -22.416 -31.531 194.965  1.00 19.80      ACHN C
ATOM     30  OD1 ASN A 181     -23.535 -31.558 195.464  1.00 22.15      ACHN O
ATOM     31  ND2 ASN A 181     -21.332 -30.984 195.558  1.00 19.12      ACHN N
ATOM     32 1HB  ASN A 181     -21.661 -31.355 192.928  1.00  0.00      ACHN H
ATOM     33 2HB  ASN A 181     -23.210 -32.204 193.130  1.00  0.00      ACHN H
ATOM     34 1HD2 ASN A 181     -21.393 -30.834 196.576  1.00  0.00      ACHN H
ATOM     35 2HD2 ASN A 181     -20.424 -31.074 195.108  1.00  0.00      ACHN H
ATOM     36  CB  GLU A 189     -23.577 -40.608 202.332  1.00 21.61      ACHN C
ATOM     37  CG  GLU A 189     -23.412 -39.160 202.811  1.00 23.95      ACHN C
ATOM     38  CD  GLU A 189     -24.519 -38.203 202.378  1.00 24.58      ACHN C
ATOM     39  OE1 GLU A 189     -25.556 -38.706 201.814  1.00 26.37      ACHN O
ATOM     40  OE2 GLU A 189     -24.323 -36.994 202.620  1.00 25.15      ACHN O1-
ATOM     41 1HB  GLU A 189     -23.691 -40.650 201.244  1.00  0.00      ACHN H
ATOM     42 2HB  GLU A 189     -24.498 -41.027 202.751  1.00  0.00      ACHN H
ATOM     43 1HG  GLU A 189     -23.375 -39.108 203.906  1.00  0.00      ACHN H
ATOM     44 2HG  GLU A 189     -22.475 -38.701 202.486  1.00  0.00      ACHN H
ATOM     45  ND1 HIS A 190     -25.936 -44.401 201.378  1.00 23.25      ACHN N
ATOM     46  CG  HIS A 190     -24.948 -44.088 200.462  1.00 20.61      ACHN C
ATOM     47  CB  HIS A 190     -23.772 -44.993 200.207  1.00 20.96      ACHN C
ATOM     48  NE2 HIS A 190     -26.440 -42.408 200.612  1.00 22.36      ACHN N
ATOM     49  CD2 HIS A 190     -25.290 -42.839 200.000  1.00 20.10      ACHN C
ATOM     50  CE1 HIS A 190     -26.802 -43.369 201.438  1.00 22.60      ACHN C
ATOM     51  HD1 HIS A 190     -26.018 -45.302 201.846  1.00  0.00      ACHN H
ATOM     52 1HB  HIS A 190     -23.323 -44.722 199.246  1.00  0.00      ACHN H
ATOM     53 2HB  HIS A 190     -24.113 -46.031 200.142  1.00  0.00      ACHN H
ATOM     54  HD2 HIS A 190     -24.792 -42.211 199.286  1.00  0.00      ACHN H
ATOM     55  HE1 HIS A 190     -27.672 -43.356 202.073  1.00  0.00      ACHN H
ATOM     56  CB  ASN A 298     -23.805 -48.257 203.132  1.00 22.17      ACHN C
ATOM     57  CG  ASN A 298     -24.919 -47.200 203.133  1.00 22.56      ACHN C
ATOM     58  OD1 ASN A 298     -25.558 -46.945 202.099  1.00 24.08      ACHN O
ATOM     59  ND2 ASN A 298     -25.205 -46.616 204.292  1.00 23.62      ACHN N
ATOM     60 1HB  ASN A 298     -23.621 -48.632 204.137  1.00  0.00      ACHN H
ATOM     61 2HB  ASN A 298     -22.880 -47.794 202.791  1.00  0.00      ACHN H
ATOM     62 1HD2 ASN A 298     -25.717 -45.718 204.298  1.00  0.00      ACHN H
ATOM     63 2HD2 ASN A 298     -24.582 -46.676 205.106  1.00  0.00      ACHN H
ATOM     64  ND1 HIS A 332     -21.417 -33.902 203.695  1.00 19.15      ACHN N
ATOM     65  CG  HIS A 332     -21.633 -33.407 202.420  1.00 20.35      ACHN C
ATOM     66  CB  HIS A 332     -20.653 -32.676 201.585  1.00 20.37      ACHN C
ATOM     67  NE2 HIS A 332     -23.493 -34.386 203.179  1.00 20.03      ACHN N
ATOM     68  CD2 HIS A 332     -22.932 -33.713 202.123  1.00 19.86      ACHN C
ATOM     69  CE1 HIS A 332     -22.568 -34.467 204.117  1.00 22.82      ACHN C
ATOM     70  HD1 HIS A 332     -20.576 -33.819 204.266  1.00  0.00      ACHN H
ATOM     71 1HB  HIS A 332     -21.155 -32.453 200.639  1.00  0.00      ACHN H
ATOM     72 2HB  HIS A 332     -19.783 -33.298 201.348  1.00  0.00      ACHN H
ATOM     73  HD2 HIS A 332     -23.487 -33.474 201.231  1.00  0.00      ACHN H
ATOM     74  HE1 HIS A 332     -22.711 -34.912 205.088  1.00  0.00      ACHN H
ATOM     75  CB  GLU A 333     -24.235 -29.564 202.799  1.00 21.00      ACHN C
ATOM     76  CG  GLU A 333     -24.661 -30.066 201.416  1.00 21.57      ACHN C
ATOM     77  CD  GLU A 333     -25.551 -31.279 201.535  1.00 21.75      ACHN C
ATOM     78  OE1 GLU A 333     -25.919 -31.599 202.698  1.00 24.22      ACHN O
ATOM     79  OE2 GLU A 333     -25.854 -31.886 200.459  1.00 22.07      ACHN O1-
ATOM     80 1HB  GLU A 333     -24.097 -30.404 203.475  1.00  0.00      ACHN H
ATOM     81 2HB  GLU A 333     -25.023 -28.935 203.220  1.00  0.00      ACHN H
ATOM     82 1HG  GLU A 333     -25.238 -29.304 200.879  1.00  0.00      ACHN H
ATOM     83 2HG  GLU A 333     -23.841 -30.354 200.750  1.00  0.00      ACHN H
ATOM     84  ND1 HIS A 337     -23.630 -31.016 207.264  1.00 21.33      ACHN N1+
ATOM     85  CG  HIS A 337     -24.406 -31.501 208.309  1.00 20.76      ACHN C
ATOM     86  CB  HIS A 337     -24.313 -30.884 209.683  1.00 21.12      ACHN C
ATOM     87  NE2 HIS A 337     -24.834 -32.587 206.409  1.00 22.70      ACHN N
ATOM     88  CD2 HIS A 337     -25.159 -32.503 207.749  1.00 20.53      ACHN C
ATOM     89  CE1 HIS A 337     -23.917 -31.673 206.135  1.00 20.59      ACHN C
ATOM     90 1HB  HIS A 337     -23.296 -30.534 209.858  1.00  0.00      ACHN H
ATOM     91 2HB  HIS A 337     -24.533 -31.647 210.437  1.00  0.00      ACHN H
ATOM     92  HD2 HIS A 337     -25.904 -33.156 208.166  1.00  0.00      ACHN H
ATOM     93  HE1 HIS A 337     -23.480 -31.479 205.172  1.00  0.00      ACHN H
ATOM     94  HE2 HIS A 337     -25.312 -33.215 205.616  1.00  0.00           H
ATOM     95  HD1 HIS A 337     -23.013 -30.200 207.347  1.00  0.00           H
ATOM     96  CB  ASP A 342     -24.367 -36.782 208.114  1.00 21.99      ACHN C
ATOM     97  CG  ASP A 342     -24.980 -36.184 206.829  1.00 22.35      ACHN C
ATOM     98  OD1 ASP A 342     -26.146 -35.669 206.934  1.00 20.72      ACHN O
ATOM     99  OD2 ASP A 342     -24.283 -36.199 205.794  1.00 23.49      ACHN O1-
ATOM    100 1HB  ASP A 342     -23.650 -36.042 208.491  1.00  0.00      ACHN H
ATOM    101 2HB  ASP A 342     -23.792 -37.666 207.847  1.00  0.00      ACHN H
ATOM    102  CA  ALA A 344     -29.942 -38.457 206.113  1.00 24.73      ACHN C
ATOM    103  C   ALA A 344     -29.416 -37.240 205.371  1.00 25.09      ACHN C
ATOM    104  O   ALA A 344     -28.715 -36.423 206.058  1.00  0.00      ACHN O
ATOM    105  CB  ALA A 344     -31.407 -38.203 206.415  1.00 24.24      ACHN C
ATOM    106  OXT ALA A 344     -29.780 -37.142 204.178  1.00  0.00      ACHN O1-
ATOM    107  HA  ALA A 344     -29.759 -39.358 205.525  1.00  0.00      ACHN H
ATOM    108 1HB  ALA A 344     -31.893 -39.000 206.988  1.00  0.00      ACHN H
ATOM    109 2HB  ALA A 344     -31.470 -37.266 206.971  1.00  0.00      ACHN H
ATOM    110 3HB  ALA A 344     -31.948 -38.087 205.471  1.00  0.00      ACHN H
TER     111      ALA A 344
ATOM    112  CB  GLU C 354     -29.916 -32.060 207.815  1.00 22.38      CCHN C
ATOM    113  CG  GLU C 354     -28.700 -31.356 207.170  1.00 21.52      CCHN C
ATOM    114  CD  GLU C 354     -28.063 -32.290 206.161  1.00 22.76      CCHN C
ATOM    115  OE1 GLU C 354     -27.891 -33.485 206.552  1.00 22.57      CCHN O
ATOM    116  OE2 GLU C 354     -27.753 -31.828 205.015  1.00 23.15      CCHN O1-
ATOM    117 1HB  GLU C 354     -29.623 -32.640 208.694  1.00  0.00      CCHN H
ATOM    118 2HB  GLU C 354     -30.350 -32.739 207.079  1.00  0.00      CCHN H
ATOM    119 1HG  GLU C 354     -28.963 -30.422 206.672  1.00  0.00      CCHN H
ATOM    120 2HG  GLU C 354     -27.952 -31.116 207.934  1.00  0.00      CCHN H
ATOM    121  CB  ARG C 357     -35.905 -33.038 205.115  1.00 22.16      CCHN C
ATOM    122  CG  ARG C 357     -35.175 -34.230 205.752  1.00 22.66      CCHN C
ATOM    123  CD  ARG C 357     -34.181 -34.909 204.800  1.00 23.36      CCHN C
ATOM    124  NE  ARG C 357     -33.080 -34.112 204.311  1.00 23.04      CCHN N
ATOM    125  CZ  ARG C 357     -31.852 -34.003 204.921  1.00 27.46      CCHN C
ATOM    126  NH1 ARG C 357     -31.546 -35.020 205.822  1.00 26.40      CCHN N
ATOM    127  NH2 ARG C 357     -30.991 -33.066 204.701  1.00 23.92      CCHN N1+
ATOM    128 1HB  ARG C 357     -36.385 -33.357 204.181  1.00  0.00      CCHN H
ATOM    129 2HB  ARG C 357     -35.198 -32.259 204.857  1.00  0.00      CCHN H
ATOM    130 1HG  ARG C 357     -34.649 -33.938 206.666  1.00  0.00      CCHN H
ATOM    131 2HG  ARG C 357     -35.879 -35.023 206.020  1.00  0.00      CCHN H
ATOM    132 1HD  ARG C 357     -33.777 -35.783 205.304  1.00  0.00      CCHN H
ATOM    133 2HD  ARG C 357     -34.729 -35.290 203.934  1.00  0.00      CCHN H
ATOM    134  HE  ARG C 357     -33.319 -33.284 203.760  1.00  0.00      CCHN H
ATOM    135 1HH1 ARG C 357     -30.564 -34.965 206.081  1.00  0.00      CCHN H
ATOM    136 2HH1 ARG C 357     -31.709 -35.926 205.394  1.00  0.00      CCHN H
ATOM    137 1HH2 ARG C 357     -29.431 -33.796 204.335  1.00  0.00      CCHN H
ATOM    138 2HH2 ARG C 357     -31.333 -32.360 204.048  1.00  0.00      CCHN H
TER     139      ARG C 357
ATOM    140  CB  LYS D 317     -20.541 -27.372 195.915  1.00 18.63      DCHN C
ATOM    141  CG  LYS D 317     -21.454 -26.271 196.487  1.00 20.07      DCHN C
ATOM    142  CD  LYS D 317     -22.938 -26.420 196.133  1.00 19.19      DCHN C
ATOM    143  CE  LYS D 317     -23.590 -27.752 196.484  1.00 21.04      DCHN C
ATOM    144  NZ  LYS D 317     -23.604 -28.060 197.947  1.00 24.18      DCHN N1+
ATOM    145 1HB  LYS D 317     -20.760 -27.585 194.863  1.00  0.00      DCHN H
ATOM    146 2HB  LYS D 317     -20.703 -28.313 196.451  1.00  0.00      DCHN H
ATOM    147 1HG  LYS D 317     -21.338 -26.236 197.574  1.00  0.00      DCHN H
ATOM    148 2HG  LYS D 317     -21.150 -25.283 196.137  1.00  0.00      DCHN H
ATOM    149 1HD  LYS D 317     -23.487 -25.607 196.625  1.00  0.00      DCHN H
ATOM    150 2HD  LYS D 317     -23.077 -26.271 195.051  1.00  0.00      DCHN H
ATOM    151 1HE  LYS D 317     -24.638 -27.755 196.174  1.00  0.00      DCHN H
ATOM    152 2HE  LYS D 317     -23.103 -28.597 195.989  1.00  0.00      DCHN H
ATOM    153 1HZ  LYS D 317     -24.586 -28.527 198.121  1.00  0.00      DCHN H
ATOM    154 2HZ  LYS D 317     -22.897 -28.765 198.220  1.00  0.00      DCHN H
ATOM    155 3HZ  LYS D 317     -23.485 -27.210 198.539  1.00  0.00      DCHN H
TER     156      LYS D 317
HETATM  157 FE1  OEC     1     -25.443 -35.266 203.270  1.00 22.62      OECXFe2+
HETATM  158 FE2  OEC     1     -27.293 -35.113 205.342  1.00 22.88      OECXFe2+
HETATM  159 FE3  OEC     1     -27.312 -32.985 203.221  1.00 23.49      OECXFe2+
HETATM  160 FE4  OEC     1     -27.523 -33.253 200.344  1.00 26.26      OECXFe2+
HETATM  161 CA1  OEC     1     -28.586 -35.946 202.364  1.00 24.57      OECXCa2+
HETATM  162  O1  OEC     1     -26.794 -36.381 204.018  1.00 22.48      OECX O1-
HETATM  163  O2  OEC     1     -28.639 -34.320 204.035  1.00 25.22      OECX O1-
HETATM  164  O3  OEC     1     -25.949 -33.905 204.546  1.00 23.27      OECX O1-
HETATM  165  O4  OEC     1     -28.466 -32.562 201.883  1.00 26.62      OECX O1-
HETATM  166  O5  OEC     1     -26.515 -34.512 201.925  1.00 24.13      OECX O1-
HETATM  167 CL   CL     79     -21.983 -30.768 198.701  1.00 24.70      CLANCl1-
HETATM  168  O   HOH 0  14     -25.681 -38.089 196.821  1.00 20.07      WATR O
HETATM  169  H1  HOH 0  14     -24.825 -37.823 196.449  1.00  0.00      WATR H
HETATM  170  H2  HOH 0  14     -25.491 -38.445 197.730  1.00  0.00      WATR H
HETATM  171  O   HOH 0  49     -30.644 -28.470 205.606  1.00 24.15      WATR O
HETATM  172  H1  HOH 0  49     -30.713 -27.706 204.996  1.00  0.00      WATR H
HETATM  173  H2  HOH 0  49     -30.061 -29.063 205.061  1.00  0.00      WATR H
HETATM  174  O   HOH 0  65     -27.560 -36.401 197.851  1.00 31.68      WATR O
HETATM  175  H1  HOH 0  65     -27.379 -36.587 198.807  1.00  0.00      WATR H
HETATM  176  H2  HOH 0  65     -26.869 -36.908 197.370  1.00  0.00      WATR H
HETATM  177  O   HOH 0  67     -25.943 -29.118 197.902  1.00 25.08      WATR O
HETATM  178  H1  HOH 0  67     -25.824 -30.102 197.888  1.00  0.00      WATR H
HETATM  179  H2  HOH 0  67     -26.453 -28.875 198.736  1.00  0.00      WATR H
HETATM  180  O   HOH 0  68     -25.192 -31.756 197.892  1.00 30.71      WATR O
HETATM  181  H1  HOH 0  68     -25.272 -31.750 198.887  1.00  0.00      WATR H
HETATM  182  H2  HOH 0  68     -24.240 -31.668 197.704  1.00  0.00      WATR H
HETATM  183  O   HOH 0  76     -30.404 -30.947 201.727  1.00 23.89      WATR O
HETATM  184  H1  HOH 0  76     -29.880 -30.325 201.165  1.00  0.00      WATR H
HETATM  185  H2  HOH 0  76     -29.738 -31.714 201.810  1.00  0.00      WATR H
HETATM  186  O   HOH 0  77     -28.454 -38.381 202.063  1.00 27.39      WATR O
HETATM  187  H1  HOH 0  77     -27.513 -38.632 202.125  1.00  0.00      WATR H
HETATM  188  H2  HOH 0  77     -28.908 -38.706 202.861  1.00  0.00      WATR H
HETATM  189  O   HOH 0  78     -26.886 -36.658 200.473  1.00 26.05      WATR O
HETATM  190  H1  HOH 0  78     -26.343 -37.343 200.921  1.00  0.00      WATR H
HETATM  191  H2  HOH 0  78     -26.493 -35.788 200.760  1.00  0.00      WATR H
HETATM  192  O   HOH 0  79     -25.533 -39.279 199.178  1.00 25.50      WATR O
HETATM  193  H1  HOH 0  79     -25.295 -38.990 200.085  1.00  0.00      WATR H
HETATM  194  H2  HOH 0  79     -26.478 -39.499 199.297  1.00  0.00      WATR H
HETATM  195  O   HOH 0 124     -26.462 -34.116 198.695  1.00 29.00      WATR O
HETATM  196  H2  HOH 0 124     -26.128 -33.404 198.109  1.00  0.00      WATR H
HETATM  197  H1  HOH 0 124     -26.919 -34.833 198.179  1.00  0.00           H
HETATM  198  O   HOH 0 125     -28.192 -31.732 198.867  1.00 22.35      WATR O
HETATM  199  H   HOH 0 125     -28.264 -30.863 199.356  1.00  0.00           H
HETATM  200  H   HOH 0 125     -29.089 -31.906 198.527  1.00  0.00           H
HETATM  201  O   HOH 0 539     -29.128 -29.764 203.851  1.00 24.55      WATR O
HETATM  202  H1  HOH 0 539     -29.654 -30.234 203.156  1.00  0.00      WATR H
HETATM  203  H2  HOH 0 539     -28.542 -30.450 204.241  1.00  0.00      WATR H
MODEL        2
ATOM      1  CB  ASP A  61     -28.769 -27.479 201.550  1.00 21.80      ACHN C
ATOM      2  CG  ASP A  61     -28.130 -28.450 200.528  1.00 22.68      ACHN C
ATOM      3  OD1 ASP A  61     -28.773 -29.502 200.201  1.00 23.26      ACHN O1-
ATOM      4  OD2 ASP A  61     -26.998 -28.155 200.067  1.00 24.86      ACHN O
ATOM      5 1HB  ASP A  61     -28.219 -26.536 201.562  1.00  0.00      ACHN H
ATOM      6 2HB  ASP A  61     -28.703 -27.955 202.535  1.00  0.00      ACHN H
ATOM      7  CB  TYR A 161     -31.549 -41.600 195.846  1.00 21.73      ACHN C
ATOM      8  CG  TYR A 161     -30.464 -41.276 196.840  1.00 21.81      ACHN C
ATOM      9  CD1 TYR A 161     -29.915 -42.306 197.610  1.00 22.39      ACHN C
ATOM     10  CD2 TYR A 161     -30.053 -39.965 197.089  1.00 21.12      ACHN C
ATOM     11  CE1 TYR A 161     -29.042 -42.042 198.658  1.00 21.37      ACHN C
ATOM     12  CE2 TYR A 161     -29.139 -39.678 198.098  1.00 20.88      ACHN C
ATOM     13  CZ  TYR A 161     -28.658 -40.715 198.914  1.00 22.23      ACHN C
ATOM     14  OH  TYR A 161     -27.865 -40.400 199.956  1.00 22.40      ACHN O
ATOM     15 1HB  TYR A 161     -31.307 -42.538 195.326  1.00  0.00      ACHN H
ATOM     16 2HB  TYR A 161     -31.643 -40.836 195.073  1.00  0.00      ACHN H
ATOM     17  HD1 TYR A 161     -30.164 -43.337 197.362  1.00  0.00      ACHN H
ATOM     18  HD2 TYR A 161     -30.471 -39.160 196.496  1.00  0.00      ACHN H
ATOM     19  HE1 TYR A 161     -28.638 -42.845 199.265  1.00  0.00      ACHN H
ATOM     20  HE2 TYR A 161     -28.799 -38.664 198.285  1.00  0.00      ACHN H
ATOM     21  HH  TYR A 161     -27.265 -41.214 200.263  1.00  0.00           H
ATOM     22  CB  ASP A 170     -30.871 -36.044 198.815  1.00 21.68      ACHN C
ATOM     23  CG  ASP A 170     -30.043 -35.700 200.052  1.00 22.58      ACHN C
ATOM     24  OD1 ASP A 170     -30.340 -36.388 201.088  1.00 23.88      ACHN O
ATOM     25  OD2 ASP A 170     -29.080 -34.913 199.975  1.00 23.14      ACHN O1-
ATOM     26 1HB  ASP A 170     -31.922 -36.153 199.107  1.00  0.00      ACHN H
ATOM     27 2HB  ASP A 170     -30.543 -37.056 198.554  1.00  0.00      ACHN H
ATOM     28  CB  ASN A 181     -22.208 -32.086 193.544  1.00 18.23      ACHN C
ATOM     29  CG  ASN A 181     -22.424 -31.541 194.974  1.00 19.80      ACHN C
ATOM     30  OD1 ASN A 181     -23.545 -31.562 195.471  1.00 22.15      ACHN O
ATOM     31  ND2 ASN A 181     -21.339 -31.008 195.579  1.00 19.12      ACHN N
ATOM     32 1HB  ASN A 181     -21.659 -31.352 192.944  1.00  0.00      ACHN H
ATOM     33 2HB  ASN A 181     -23.209 -32.202 193.130  1.00  0.00      ACHN H
ATOM     34 1HD2 ASN A 181     -21.409 -30.844 196.590  1.00  0.00      ACHN H
ATOM     35 2HD2 ASN A 181     -20.428 -31.086 195.134  1.00  0.00      ACHN H
ATOM     36  CB  GLU A 189     -23.571 -40.593 202.344  1.00 21.61      ACHN C
ATOM     37  CG  GLU A 189     -23.402 -39.151 202.846  1.00 23.95      ACHN C
ATOM     38  CD  GLU A 189     -24.413 -38.149 202.301  1.00 24.58      ACHN C
ATOM     39  OE1 GLU A 189     -25.303 -38.560 201.497  1.00 26.37      ACHN O
ATOM     40  OE2 GLU A 189     -24.255 -36.957 202.681  1.00 25.15      ACHN O1-
ATOM     41 1HB  GLU A 189     -23.675 -40.617 201.255  1.00  0.00      ACHN H
ATOM     42 2HB  GLU A 189     -24.496 -41.015 202.753  1.00  0.00      ACHN H
ATOM     43 1HG  GLU A 189     -23.465 -39.101 203.937  1.00  0.00      ACHN H
ATOM     44 2HG  GLU A 189     -22.420 -38.726 202.614  1.00  0.00      ACHN H
ATOM     45  ND1 HIS A 190     -25.928 -44.392 201.380  1.00 23.25      ACHN N
ATOM     46  CG  HIS A 190     -24.942 -44.085 200.460  1.00 20.61      ACHN C
ATOM     47  CB  HIS A 190     -23.770 -44.994 200.206  1.00 20.96      ACHN C
ATOM     48  NE2 HIS A 190     -26.431 -42.408 200.605  1.00 22.36      ACHN N
ATOM     49  CD2 HIS A 190     -25.284 -42.841 199.989  1.00 20.10      ACHN C
ATOM     50  CE1 HIS A 190     -26.791 -43.364 201.442  1.00 22.60      ACHN C
ATOM     51  HD1 HIS A 190     -25.998 -45.291 201.860  1.00  0.00      ACHN H
ATOM     52 1HB  HIS A 190     -23.320 -44.726 199.244  1.00  0.00      ACHN H
ATOM     53 2HB  HIS A 190     -24.115 -46.030 200.144  1.00  0.00      ACHN H
ATOM     54  HD2 HIS A 190     -24.793 -42.219 199.265  1.00  0.00      ACHN H
ATOM     55  HE1 HIS A 190     -27.656 -43.345 202.084  1.00  0.00      ACHN H
ATOM     56  CB  ASN A 298     -23.806 -48.257 203.131  1.00 22.17      ACHN C
ATOM     57  CG  ASN A 298     -24.914 -47.195 203.129  1.00 22.56      ACHN C
ATOM     58  OD1 ASN A 298     -25.549 -46.931 202.093  1.00 24.08      ACHN O
ATOM     59  ND2 ASN A 298     -25.197 -46.607 204.286  1.00 23.62      ACHN N
ATOM     60 1HB  ASN A 298     -23.625 -48.631 204.136  1.00  0.00      ACHN H
ATOM     61 2HB  ASN A 298     -22.878 -47.796 202.792  1.00  0.00      ACHN H
ATOM     62 1HD2 ASN A 298     -25.696 -45.701 204.291  1.00  0.00      ACHN H
ATOM     63 2HD2 ASN A 298     -24.580 -46.679 205.103  1.00  0.00      ACHN H
ATOM     64  ND1 HIS A 332     -21.390 -33.886 203.714  1.00 19.15      ACHN N
ATOM     65  CG  HIS A 332     -21.611 -33.406 202.434  1.00 20.35      ACHN C
ATOM     66  CB  HIS A 332     -20.641 -32.680 201.585  1.00 20.37      ACHN C
ATOM     67  NE2 HIS A 332     -23.480 -34.327 203.237  1.00 20.03      ACHN N
ATOM     68  CD2 HIS A 332     -22.917 -33.691 202.157  1.00 19.86      ACHN C
ATOM     69  CE1 HIS A 332     -22.541 -34.416 204.165  1.00 22.82      ACHN C
ATOM     70  HD1 HIS A 332     -20.543 -33.805 204.279  1.00  0.00      ACHN H
ATOM     71 1HB  HIS A 332     -21.149 -32.462 200.641  1.00  0.00      ACHN H
ATOM     72 2HB  HIS A 332     -19.770 -33.299 201.348  1.00  0.00      ACHN H
ATOM     73  HD2 HIS A 332     -23.480 -33.455 201.268  1.00  0.00      ACHN H
ATOM     74  HE1 HIS A 332     -22.678 -34.843 205.143  1.00  0.00      ACHN H
ATOM     75  CB  GLU A 333     -24.232 -29.583 202.838  1.00 21.00      ACHN C
ATOM     76  CG  GLU A 333     -24.695 -30.116 201.480  1.00 21.57      ACHN C
ATOM     77  CD  GLU A 333     -25.692 -31.241 201.609  1.00 21.75      ACHN C
ATOM     78  OE1 GLU A 333     -26.208 -31.482 202.736  1.00 24.22      ACHN O
ATOM     79  OE2 GLU A 333     -25.957 -31.889 200.542  1.00 22.07      ACHN O1-
ATOM     80 1HB  GLU A 333     -24.077 -30.404 203.536  1.00  0.00      ACHN H
ATOM     81 2HB  GLU A 333     -25.014 -28.946 203.259  1.00  0.00      ACHN H
ATOM     82 1HG  GLU A 333     -25.195 -29.332 200.898  1.00  0.00      ACHN H
ATOM     83 2HG  GLU A 333     -23.890 -30.499 200.846  1.00  0.00      ACHN H
ATOM     84  ND1 HIS A 337     -23.592 -31.016 207.305  1.00 21.33      ACHN N1+
ATOM     85  CG  HIS A 337     -24.385 -31.496 208.332  1.00 20.76      ACHN C
ATOM     86  CB  HIS A 337     -24.304 -30.878 209.703  1.00 21.12      ACHN C
ATOM     87  NE2 HIS A 337     -24.816 -32.583 206.406  1.00 22.70      ACHN N
ATOM     88  CD2 HIS A 337     -25.139 -32.485 207.746  1.00 20.53      ACHN C
ATOM     89  CE1 HIS A 337     -23.888 -31.675 206.172  1.00 20.59      ACHN C
ATOM     90 1HB  HIS A 337     -23.290 -30.519 209.885  1.00  0.00      ACHN H
ATOM     91 2HB  HIS A 337     -24.523 -31.635 210.464  1.00  0.00      ACHN H
ATOM     92  HD2 HIS A 337     -25.880 -33.135 208.176  1.00  0.00      ACHN H
ATOM     93  HE1 HIS A 337     -23.417 -31.475 205.225  1.00  0.00      ACHN H
ATOM     94  HE2 HIS A 337     -25.487 -33.355 205.273  1.00  0.00           H
ATOM     95  HD1 HIS A 337     -22.977 -30.200 207.400  1.00  0.00           H
ATOM     96  CB  ASP A 342     -24.358 -36.776 208.124  1.00 21.99      ACHN C
ATOM     97  CG  ASP A 342     -24.956 -36.150 206.855  1.00 22.35      ACHN C
ATOM     98  OD1 ASP A 342     -26.163 -35.709 206.939  1.00 20.72      ACHN O
ATOM     99  OD2 ASP A 342     -24.244 -36.076 205.838  1.00 23.49      ACHN O1-
ATOM    100 1HB  ASP A 342     -23.630 -36.054 208.513  1.00  0.00      ACHN H
ATOM    101 2HB  ASP A 342     -23.794 -37.662 207.841  1.00  0.00      ACHN H
ATOM    102  CA  ALA A 344     -29.966 -38.457 206.122  1.00 24.73      ACHN C
ATOM    103  C   ALA A 344     -29.409 -37.321 205.297  1.00 25.09      ACHN C
ATOM    104  O   ALA A 344     -28.731 -36.468 205.956  1.00  0.00      ACHN O
ATOM    105  CB  ALA A 344     -31.405 -38.107 206.441  1.00 24.24      ACHN C
ATOM    106  OXT ALA A 344     -29.698 -37.319 204.076  1.00  0.00      ACHN O1-
ATOM    107  HA  ALA A 344     -29.854 -39.393 205.573  1.00  0.00      ACHN H
ATOM    108 1HB  ALA A 344     -31.908 -38.860 207.057  1.00  0.00      ACHN H
ATOM    109 2HB  ALA A 344     -31.414 -37.137 206.950  1.00  0.00      ACHN H
ATOM    110 3HB  ALA A 344     -31.962 -38.005 205.505  1.00  0.00      ACHN H
TER     111      ALA A 344
ATOM    112  CB  GLU C 354     -29.934 -32.089 207.834  1.00 22.38      CCHN C
ATOM    113  CG  GLU C 354     -28.707 -31.446 207.145  1.00 21.52      CCHN C
ATOM    114  CD  GLU C 354     -28.187 -32.414 206.103  1.00 22.76      CCHN C
ATOM    115  OE1 GLU C 354     -28.042 -33.615 206.479  1.00 22.57      CCHN O
ATOM    116  OE2 GLU C 354     -28.002 -31.988 204.917  1.00 23.15      CCHN O1-
ATOM    117 1HB  GLU C 354     -29.642 -32.640 208.731  1.00  0.00      CCHN H
ATOM    118 2HB  GLU C 354     -30.389 -32.815 207.148  1.00  0.00      CCHN H
ATOM    119 1HG  GLU C 354     -28.935 -30.492 206.666  1.00  0.00      CCHN H
ATOM    120 2HG  GLU C 354     -27.913 -31.262 207.877  1.00  0.00      CCHN H
ATOM    121  CB  ARG C 357     -35.906 -33.033 205.104  1.00 22.16      CCHN C
ATOM    122  CG  ARG C 357     -35.130 -34.197 205.750  1.00 22.66      CCHN C
ATOM    123  CD  ARG C 357     -34.114 -34.882 204.830  1.00 23.36      CCHN C
ATOM    124  NE  ARG C 357     -32.979 -34.041 204.459  1.00 23.04      CCHN N
ATOM    125  CZ  ARG C 357     -32.092 -34.414 203.491  1.00 27.46      CCHN C
ATOM    126  NH1 ARG C 357     -32.042 -35.681 203.096  1.00 26.40      CCHN N
ATOM    127  NH2 ARG C 357     -31.290 -33.494 202.950  1.00 23.92      CCHN N1+
ATOM    128 1HB  ARG C 357     -36.398 -33.386 204.190  1.00  0.00      CCHN H
ATOM    129 2HB  ARG C 357     -35.245 -32.228 204.807  1.00  0.00      CCHN H
ATOM    130 1HG  ARG C 357     -34.624 -33.889 206.670  1.00  0.00      CCHN H
ATOM    131 2HG  ARG C 357     -35.813 -35.004 206.026  1.00  0.00      CCHN H
ATOM    132 1HD  ARG C 357     -33.730 -35.758 205.358  1.00  0.00      CCHN H
ATOM    133 2HD  ARG C 357     -34.626 -35.251 203.933  1.00  0.00      CCHN H
ATOM    134  HE  ARG C 357     -33.171 -33.041 204.431  1.00  0.00      CCHN H
ATOM    135 1HH1 ARG C 357     -31.353 -35.969 202.388  1.00  0.00      CCHN H
ATOM    136 2HH1 ARG C 357     -32.507 -36.411 203.623  1.00  0.00      CCHN H
ATOM    137 1HH2 ARG C 357     -30.391 -33.654 202.457  1.00  0.00      CCHN H
ATOM    138 2HH2 ARG C 357     -31.510 -32.508 203.055  1.00  0.00      CCHN H
TER     139      ARG C 357
ATOM    140  CB  LYS D 317     -20.542 -27.372 195.914  1.00 18.63      DCHN C
ATOM    141  CG  LYS D 317     -21.456 -26.276 196.493  1.00 20.07      DCHN C
ATOM    142  CD  LYS D 317     -22.940 -26.415 196.135  1.00 19.19      DCHN C
ATOM    143  CE  LYS D 317     -23.608 -27.741 196.484  1.00 21.04      DCHN C
ATOM    144  NZ  LYS D 317     -23.622 -28.049 197.948  1.00 24.18      DCHN N1+
ATOM    145 1HB  LYS D 317     -20.760 -27.575 194.860  1.00  0.00      DCHN H
ATOM    146 2HB  LYS D 317     -20.702 -28.318 196.441  1.00  0.00      DCHN H
ATOM    147 1HG  LYS D 317     -21.339 -26.246 197.581  1.00  0.00      DCHN H
ATOM    148 2HG  LYS D 317     -21.150 -25.286 196.149  1.00  0.00      DCHN H
ATOM    149 1HD  LYS D 317     -23.484 -25.598 196.623  1.00  0.00      DCHN H
ATOM    150 2HD  LYS D 317     -23.075 -26.267 195.053  1.00  0.00      DCHN H
ATOM    151 1HE  LYS D 317     -24.656 -27.732 196.174  1.00  0.00      DCHN H
ATOM    152 2HE  LYS D 317     -23.131 -28.593 195.992  1.00  0.00      DCHN H
ATOM    153 1HZ  LYS D 317     -24.567 -28.547 198.128  1.00  0.00      DCHN H
ATOM    154 2HZ  LYS D 317     -22.898 -28.737 198.225  1.00  0.00      DCHN H
ATOM    155 3HZ  LYS D 317     -23.519 -27.196 198.541  1.00  0.00      DCHN H
TER     156      LYS D 317
HETATM  157 FE1  OEC     1     -25.338 -35.265 203.257  1.00 22.62      OECXFe2+
HETATM  158 FE2  OEC     1     -27.264 -35.227 205.373  1.00 22.88      OECXFe2+
HETATM  159 FE3  OEC     1     -27.422 -33.077 203.174  1.00 23.49      OECXFe2+
HETATM  160 FE4  OEC     1     -27.528 -33.294 200.410  1.00 26.26      OECXFe2+
HETATM  161 CA1  OEC     1     -28.232 -36.304 202.339  1.00 24.57      OECXCa2+
HETATM  162  O1  OEC     1     -26.619 -36.403 204.063  1.00 22.48      OECX O1-
HETATM  163  O2  OEC     1     -28.645 -34.576 203.946  1.00 25.22      OECX O1-
HETATM  164  HO2 OEC     1     -29.387 -34.179 204.419  1.00  0.00           H
HETATM  165  O3  OEC     1     -26.016 -33.882 204.534  1.00 23.27      OECX O1-
HETATM  166  O4  OEC     1     -28.735 -32.824 201.883  1.00 26.62      OECX O1-
HETATM  167  O5  OEC     1     -26.528 -34.524 201.987  1.00 24.13      OECX O1-
HETATM  168 CL   CL     79     -22.055 -30.728 198.737  1.00 24.70      CLANCl1-
HETATM  169  O   HOH 0  14     -25.767 -37.978 196.771  1.00 20.07      WATR O
HETATM  170  H1  HOH 0  14     -24.888 -37.866 196.375  1.00  0.00      WATR H
HETATM  171  H2  HOH 0  14     -25.627 -38.406 197.662  1.00  0.00      WATR H
HETATM  172  O   HOH 0  49     -30.641 -28.485 205.601  1.00 24.15      WATR O
HETATM  173  H1  HOH 0  49     -30.728 -27.699 205.023  1.00  0.00      WATR H
HETATM  174  H2  HOH 0  49     -30.031 -29.036 205.045  1.00  0.00      WATR H
HETATM  175  O   HOH 0  65     -27.382 -35.862 196.948  1.00 31.68      WATR O
HETATM  176  H1  HOH 0  65     -28.258 -36.279 196.967  1.00  0.00      WATR H
HETATM  177  H2  HOH 0  65     -26.736 -36.616 196.913  1.00  0.00      WATR H
HETATM  178  O   HOH 0  67     -25.931 -29.260 197.911  1.00 25.08      WATR O
HETATM  179  H1  HOH 0  67     -25.790 -30.236 197.918  1.00  0.00      WATR H
HETATM  180  H2  HOH 0  67     -26.446 -29.009 198.732  1.00  0.00      WATR H
HETATM  181  O   HOH 0  68     -25.090 -31.947 198.049  1.00 30.71      WATR O
HETATM  182  H1  HOH 0  68     -25.232 -31.809 199.023  1.00  0.00      WATR H
HETATM  183  H2  HOH 0  68     -24.139 -31.780 197.900  1.00  0.00      WATR H
HETATM  184  O   HOH 0  76     -30.399 -30.930 201.715  1.00 23.89      WATR O
HETATM  185  H1  HOH 0  76     -29.910 -30.270 201.154  1.00  0.00      WATR H
HETATM  186  H2  HOH 0  76     -29.718 -31.692 201.749  1.00  0.00      WATR H
HETATM  187  O   HOH 0  77     -28.144 -38.763 202.298  1.00 27.39      WATR O
HETATM  188  H1  HOH 0  77     -28.039 -39.260 201.466  1.00  0.00      WATR H
HETATM  189  H2  HOH 0  77     -28.956 -39.087 202.735  1.00  0.00      WATR H
HETATM  190  O   HOH 0  78     -27.038 -36.933 200.246  1.00 26.05      WATR O
HETATM  191  H1  HOH 0  78     -26.290 -37.427 200.675  1.00  0.00      WATR H
HETATM  192  H2  HOH 0  78     -26.650 -36.100 199.914  1.00  0.00      WATR H
HETATM  193  O   HOH 0  79     -25.612 -39.339 199.002  1.00 25.50      WATR O
HETATM  194  H1  HOH 0  79     -25.208 -39.043 199.852  1.00  0.00      WATR H
HETATM  195  H2  HOH 0  79     -26.538 -39.465 199.275  1.00  0.00      WATR H
HETATM  196  O   HOH 0 124     -26.420 -34.264 198.831  1.00 29.00      WATR O
HETATM  197  H2  HOH 0 124     -25.867 -33.573 198.390  1.00  0.00      WATR H
HETATM  198  H1  HOH 0 124     -26.909 -34.754 198.116  1.00  0.00           H
HETATM  199  O   HOH 0 125     -28.211 -31.796 198.949  1.00 22.35      WATR O
HETATM  200  H   HOH 0 125     -28.283 -30.901 199.394  1.00  0.00           H
HETATM  201  H   HOH 0 125     -29.076 -31.947 198.526  1.00  0.00           H
HETATM  202  O   HOH 0 539     -29.101 -29.742 203.829  1.00 24.55      WATR O
HETATM  203  H1  HOH 0 539     -29.634 -30.195 203.131  1.00  0.00      WATR H
HETATM  204  H2  HOH 0 539     -28.526 -30.443 204.202  1.00  0.00      WATR H
MODEL        3
ATOM      1  CB  ASP A  61     -28.760 -27.424 201.560  1.00 21.80      ACHN C
ATOM      2  CG  ASP A  61     -28.132 -28.469 200.611  1.00 22.68      ACHN C
ATOM      3  OD1 ASP A  61     -28.799 -29.545 200.347  1.00 23.26      ACHN O
ATOM      4  OD2 ASP A  61     -26.993 -28.251 200.148  1.00 24.86      ACHN O1-
ATOM      5 1HB  ASP A  61     -28.202 -26.489 201.498  1.00  0.00      ACHN H
ATOM      6 2HB  ASP A  61     -28.672 -27.824 202.574  1.00  0.00      ACHN H
ATOM      7  CB  TYR A 161     -31.548 -41.595 195.852  1.00 21.73      ACHN C
ATOM      8  CG  TYR A 161     -30.463 -41.275 196.849  1.00 21.81      ACHN C
ATOM      9  CD1 TYR A 161     -29.924 -42.306 197.625  1.00 22.39      ACHN C
ATOM     10  CD2 TYR A 161     -30.026 -39.971 197.093  1.00 21.12      ACHN C
ATOM     11  CE1 TYR A 161     -29.041 -42.051 198.665  1.00 21.37      ACHN C
ATOM     12  CE2 TYR A 161     -29.096 -39.698 198.092  1.00 20.88      ACHN C
ATOM     13  CZ  TYR A 161     -28.611 -40.733 198.918  1.00 22.23      ACHN C
ATOM     14  OH  TYR A 161     -27.771 -40.467 199.927  1.00 22.40      ACHN O
ATOM     15 1HB  TYR A 161     -31.302 -42.529 195.328  1.00  0.00      ACHN H
ATOM     16 2HB  TYR A 161     -31.639 -40.829 195.081  1.00  0.00      ACHN H
ATOM     17  HD1 TYR A 161     -30.188 -43.334 197.380  1.00  0.00      ACHN H
ATOM     18  HD2 TYR A 161     -30.436 -39.161 196.500  1.00  0.00      ACHN H
ATOM     19  HE1 TYR A 161     -28.659 -42.868 199.269  1.00  0.00      ACHN H
ATOM     20  HE2 TYR A 161     -28.741 -38.688 198.265  1.00  0.00      ACHN H
ATOM     21  HH  TYR A 161     -27.009 -41.582 200.382  1.00  0.00           H
ATOM     22  CB  ASP A 170     -30.611 -35.882 198.932  1.00 21.68      ACHN C
ATOM     23  CG  ASP A 170     -29.748 -35.246 200.051  1.00 22.58      ACHN C
ATOM     24  OD1 ASP A 170     -29.838 -35.742 201.192  1.00 23.88      ACHN O
ATOM     25  OD2 ASP A 170     -28.901 -34.333 199.713  1.00 23.14      ACHN O1-
ATOM     26 1HB  ASP A 170     -31.592 -36.125 199.351  1.00  0.00      ACHN H
ATOM     27 2HB  ASP A 170     -30.119 -36.835 198.714  1.00  0.00      ACHN H
ATOM     28  CB  ASN A 181     -22.212 -32.088 193.549  1.00 18.23      ACHN C
ATOM     29  CG  ASN A 181     -22.485 -31.599 194.980  1.00 19.80      ACHN C
ATOM     30  OD1 ASN A 181     -23.638 -31.661 195.431  1.00 22.15      ACHN O
ATOM     31  ND2 ASN A 181     -21.437 -31.100 195.651  1.00 19.12      ACHN N
ATOM     32 1HB  ASN A 181     -21.640 -31.337 192.996  1.00  0.00      ACHN H
ATOM     33 2HB  ASN A 181     -23.190 -32.191 193.084  1.00  0.00      ACHN H
ATOM     34 1HD2 ASN A 181     -21.543 -30.891 196.648  1.00  0.00      ACHN H
ATOM     35 2HD2 ASN A 181     -20.518 -31.083 195.216  1.00  0.00      ACHN H
ATOM     36  CB  GLU A 189     -23.566 -40.569 202.358  1.00 21.61      ACHN C
ATOM     37  CG  GLU A 189     -23.339 -39.130 202.855  1.00 23.95      ACHN C
ATOM     38  CD  GLU A 189     -24.361 -38.060 202.502  1.00 24.58      ACHN C
ATOM     39  OE1 GLU A 189     -25.391 -38.265 201.826  1.00 26.37      ACHN O
ATOM     40  OE2 GLU A 189     -24.042 -36.902 202.979  1.00 25.15      ACHN O1-
ATOM     41 1HB  GLU A 189     -23.692 -40.602 201.270  1.00  0.00      ACHN H
ATOM     42 2HB  GLU A 189     -24.483 -40.972 202.802  1.00  0.00      ACHN H
ATOM     43 1HG  GLU A 189     -23.276 -39.108 203.948  1.00  0.00      ACHN H
ATOM     44 2HG  GLU A 189     -22.383 -38.712 202.527  1.00  0.00      ACHN H
ATOM     45  ND1 HIS A 190     -25.908 -44.428 201.390  1.00 23.25      ACHN N
ATOM     46  CG  HIS A 190     -24.928 -44.110 200.468  1.00 20.61      ACHN C
ATOM     47  CB  HIS A 190     -23.760 -45.008 200.200  1.00 20.96      ACHN C
ATOM     48  NE2 HIS A 190     -26.403 -42.463 200.643  1.00 22.36      ACHN N
ATOM     49  CD2 HIS A 190     -25.262 -42.870 199.997  1.00 20.10      ACHN C
ATOM     50  CE1 HIS A 190     -26.777 -43.423 201.480  1.00 22.60      ACHN C
ATOM     51  HD1 HIS A 190     -25.951 -45.349 201.865  1.00  0.00      ACHN H
ATOM     52 1HB  HIS A 190     -23.316 -44.737 199.239  1.00  0.00      ACHN H
ATOM     53 2HB  HIS A 190     -24.105 -46.043 200.145  1.00  0.00      ACHN H
ATOM     54  HD2 HIS A 190     -24.784 -42.243 199.269  1.00  0.00      ACHN H
ATOM     55  HE1 HIS A 190     -27.651 -43.405 202.108  1.00  0.00      ACHN H
ATOM     56  CB  ASN A 298     -23.804 -48.260 203.133  1.00 22.17      ACHN C
ATOM     57  CG  ASN A 298     -24.899 -47.193 203.133  1.00 22.56      ACHN C
ATOM     58  OD1 ASN A 298     -25.515 -46.898 202.087  1.00 24.08      ACHN O
ATOM     59  ND2 ASN A 298     -25.194 -46.617 204.289  1.00 23.62      ACHN N
ATOM     60 1HB  ASN A 298     -23.627 -48.637 204.138  1.00  0.00      ACHN H
ATOM     61 2HB  ASN A 298     -22.871 -47.806 202.799  1.00  0.00      ACHN H
ATOM     62 1HD2 ASN A 298     -25.699 -45.716 204.303  1.00  0.00      ACHN H
ATOM     63 2HD2 ASN A 298     -24.597 -46.710 205.120  1.00  0.00      ACHN H
ATOM     64  ND1 HIS A 332     -21.233 -33.828 203.787  1.00 19.15      ACHN N
ATOM     65  CG  HIS A 332     -21.583 -33.412 202.516  1.00 20.35      ACHN C
ATOM     66  CB  HIS A 332     -20.676 -32.675 201.598  1.00 20.37      ACHN C
ATOM     67  NE2 HIS A 332     -23.325 -34.363 203.541  1.00 20.03      ACHN N
ATOM     68  CD2 HIS A 332     -22.898 -33.762 202.373  1.00 19.86      ACHN C
ATOM     69  CE1 HIS A 332     -22.293 -34.382 204.378  1.00 22.82      ACHN C
ATOM     70  HD1 HIS A 332     -20.340 -33.696 204.277  1.00  0.00      ACHN H
ATOM     71 1HB  HIS A 332     -21.234 -32.455 200.684  1.00  0.00      ACHN H
ATOM     72 2HB  HIS A 332     -19.819 -33.295 201.319  1.00  0.00      ACHN H
ATOM     73  HD2 HIS A 332     -23.552 -33.622 201.527  1.00  0.00      ACHN H
ATOM     74  HE1 HIS A 332     -22.294 -34.819 205.362  1.00  0.00      ACHN H
ATOM     75  CB  GLU A 333     -24.212 -29.620 202.880  1.00 21.00      ACHN C
ATOM     76  CG  GLU A 333     -24.731 -30.212 201.564  1.00 21.57      ACHN C
ATOM     77  CD  GLU A 333     -25.695 -31.358 201.764  1.00 21.75      ACHN C
ATOM     78  OE1 GLU A 333     -26.007 -31.779 202.909  1.00 24.22      ACHN O
ATOM     79  OE2 GLU A 333     -26.149 -31.870 200.669  1.00 22.07      ACHN O1-
ATOM     80 1HB  GLU A 333     -24.045 -30.422 203.599  1.00  0.00      ACHN H
ATOM     81 2HB  GLU A 333     -24.979 -28.963 203.295  1.00  0.00      ACHN H
ATOM     82 1HG  GLU A 333     -25.277 -29.466 200.972  1.00  0.00      ACHN H
ATOM     83 2HG  GLU A 333     -23.949 -30.598 200.902  1.00  0.00      ACHN H
ATOM     84  ND1 HIS A 337     -23.553 -31.019 207.353  1.00 21.33      ACHN N1+
ATOM     85  CG  HIS A 337     -24.370 -31.476 208.376  1.00 20.76      ACHN C
ATOM     86  CB  HIS A 337     -24.283 -30.862 209.739  1.00 21.12      ACHN C
ATOM     87  NE2 HIS A 337     -24.829 -32.489 206.458  1.00 22.70      ACHN N
ATOM     88  CD2 HIS A 337     -25.176 -32.422 207.797  1.00 20.53      ACHN C
ATOM     89  CE1 HIS A 337     -23.848 -31.624 206.208  1.00 20.59      ACHN C
ATOM     90 1HB  HIS A 337     -23.274 -30.492 209.911  1.00  0.00      ACHN H
ATOM     91 2HB  HIS A 337     -24.498 -31.616 210.504  1.00  0.00      ACHN H
ATOM     92  HD2 HIS A 337     -25.951 -33.043 208.207  1.00  0.00      ACHN H
ATOM     93  HE1 HIS A 337     -23.379 -31.441 205.260  1.00  0.00      ACHN H
ATOM     94  HE2 HIS A 337     -25.266 -33.085 205.739  1.00  0.00           H
ATOM     95  HD1 HIS A 337     -22.904 -30.220 207.472  1.00  0.00           H
ATOM     96  CB  ASP A 342     -24.406 -36.709 208.106  1.00 21.99      ACHN C
ATOM     97  CG  ASP A 342     -25.023 -36.045 206.871  1.00 22.35      ACHN C
ATOM     98  OD1 ASP A 342     -26.263 -35.720 206.841  1.00 20.72      ACHN O
ATOM     99  OD2 ASP A 342     -24.241 -35.826 205.905  1.00 23.49      ACHN O1-
ATOM    100 1HB  ASP A 342     -23.665 -36.006 208.501  1.00  0.00      ACHN H
ATOM    101 2HB  ASP A 342     -23.837 -37.576 207.771  1.00  0.00      ACHN H
ATOM    102  CA  ALA A 344     -29.917 -38.376 206.097  1.00 24.73      ACHN C
ATOM    103  C   ALA A 344     -29.258 -37.300 205.250  1.00 25.09      ACHN C
ATOM    104  O   ALA A 344     -28.592 -36.415 205.909  1.00  0.00      ACHN O
ATOM    105  CB  ALA A 344     -31.350 -37.988 206.404  1.00 24.24      ACHN C
ATOM    106  OXT ALA A 344     -29.383 -37.350 204.006  1.00  0.00      ACHN O1-
ATOM    107  HA  ALA A 344     -29.847 -39.316 205.549  1.00  0.00      ACHN H
ATOM    108 1HB  ALA A 344     -31.843 -38.746 207.017  1.00  0.00      ACHN H
ATOM    109 2HB  ALA A 344     -31.367 -37.022 206.919  1.00  0.00      ACHN H
ATOM    110 3HB  ALA A 344     -31.919 -37.896 205.477  1.00  0.00      ACHN H
TER     111      ALA A 344
ATOM    112  CB  GLU C 354     -29.940 -32.097 207.819  1.00 22.38      CCHN C
ATOM    113  CG  GLU C 354     -28.851 -31.511 206.885  1.00 21.52      CCHN C
ATOM    114  CD  GLU C 354     -28.267 -32.543 205.936  1.00 22.76      CCHN C
ATOM    115  OE1 GLU C 354     -28.070 -33.727 206.360  1.00 22.57      CCHN O
ATOM    116  OE2 GLU C 354     -27.982 -32.166 204.744  1.00 23.15      CCHN O1-
ATOM    117 1HB  GLU C 354     -29.503 -32.523 208.726  1.00  0.00      CCHN H
ATOM    118 2HB  GLU C 354     -30.446 -32.915 207.289  1.00  0.00      CCHN H
ATOM    119 1HG  GLU C 354     -29.217 -30.686 206.272  1.00  0.00      CCHN H
ATOM    120 2HG  GLU C 354     -28.019 -31.109 207.479  1.00  0.00      CCHN H
ATOM    121  CB  ARG C 357     -35.918 -33.042 205.111  1.00 22.16      CCHN C
ATOM    122  CG  ARG C 357     -35.139 -34.179 205.791  1.00 22.66      CCHN C
ATOM    123  CD  ARG C 357     -34.199 -34.933 204.859  1.00 23.36      CCHN C
ATOM    124  NE  ARG C 357     -33.167 -34.092 204.267  1.00 23.04      CCHN N
ATOM    125  CZ  ARG C 357     -32.072 -34.557 203.653  1.00 27.46      CCHN C
ATOM    126  NH1 ARG C 357     -31.839 -35.872 203.600  1.00 26.40      CCHN N
ATOM    127  NH2 ARG C 357     -31.201 -33.703 203.103  1.00 23.92      CCHN N1+
ATOM    128 1HB  ARG C 357     -36.428 -33.421 204.218  1.00  0.00      CCHN H
ATOM    129 2HB  ARG C 357     -35.266 -32.236 204.794  1.00  0.00      CCHN H
ATOM    130 1HG  ARG C 357     -34.581 -33.831 206.664  1.00  0.00      CCHN H
ATOM    131 2HG  ARG C 357     -35.815 -34.959 206.140  1.00  0.00      CCHN H
ATOM    132 1HD  ARG C 357     -33.703 -35.720 205.430  1.00  0.00      CCHN H
ATOM    133 2HD  ARG C 357     -34.789 -35.412 204.073  1.00  0.00      CCHN H
ATOM    134  HE  ARG C 357     -33.426 -33.130 204.015  1.00  0.00      CCHN H
ATOM    135 1HH1 ARG C 357     -30.933 -36.235 203.324  1.00  0.00      CCHN H
ATOM    136 2HH1 ARG C 357     -32.581 -36.537 203.800  1.00  0.00      CCHN H
ATOM    137 1HH2 ARG C 357     -30.338 -34.043 202.694  1.00  0.00      CCHN H
ATOM    138 2HH2 ARG C 357     -31.337 -32.700 203.166  1.00  0.00      CCHN H
TER     139      ARG C 357
ATOM    140  CB  LYS D 317     -20.532 -27.369 195.903  1.00 18.63      DCHN C
ATOM    141  CG  LYS D 317     -21.432 -26.254 196.474  1.00 20.07      DCHN C
ATOM    142  CD  LYS D 317     -22.916 -26.327 196.094  1.00 19.19      DCHN C
ATOM    143  CE  LYS D 317     -23.652 -27.617 196.430  1.00 21.04      DCHN C
ATOM    144  NZ  LYS D 317     -23.651 -27.941 197.895  1.00 24.18      DCHN N1+
ATOM    145 1HB  LYS D 317     -20.750 -27.577 194.850  1.00  0.00      DCHN H
ATOM    146 2HB  LYS D 317     -20.696 -28.312 196.440  1.00  0.00      DCHN H
ATOM    147 1HG  LYS D 317     -21.328 -26.227 197.564  1.00  0.00      DCHN H
ATOM    148 2HG  LYS D 317     -21.094 -25.272 196.141  1.00  0.00      DCHN H
ATOM    149 1HD  LYS D 317     -23.429 -25.488 196.577  1.00  0.00      DCHN H
ATOM    150 2HD  LYS D 317     -23.033 -26.169 195.013  1.00  0.00      DCHN H
ATOM    151 1HE  LYS D 317     -24.704 -27.549 196.139  1.00  0.00      DCHN H
ATOM    152 2HE  LYS D 317     -23.227 -28.490 195.925  1.00  0.00      DCHN H
ATOM    153 1HZ  LYS D 317     -24.556 -28.470 198.101  1.00  0.00      DCHN H
ATOM    154 2HZ  LYS D 317     -22.892 -28.584 198.161  1.00  0.00      DCHN H
ATOM    155 3HZ  LYS D 317     -23.560 -27.085 198.495  1.00  0.00      DCHN H
TER     156      LYS D 317
HETATM  157 MN1  OEC     1     -24.897 -35.500 203.927  1.00 22.62      OECXMn2+
HETATM  158 MN2  OEC     1     -27.318 -35.190 205.229  1.00 22.88      OECXMn2+
HETATM  159 MN3  OEC     1     -27.292 -33.299 203.240  1.00 23.49      OECXMn2+
HETATM  160 MN4  OEC     1     -27.487 -33.197 200.518  1.00 26.26      OECXMn2+
HETATM  161 CA1  OEC     1     -27.737 -36.601 202.158  1.00 24.57      OECXCa2+
HETATM  162  O1  OEC     1     -26.465 -36.401 204.180  1.00 22.48      OECX O1-
HETATM  163  O2  OEC     1     -28.327 -34.655 203.806  1.00 25.22      OECX O1-
HETATM  164  O3  OEC     1     -26.026 -34.017 204.513  1.00 23.27      OECX O1-
HETATM  165  O4  OEC     1     -28.413 -32.662 201.938  1.00 26.62      OECX O1-
HETATM  166  O5  OEC     1     -26.688 -34.271 201.758  1.00 24.13      OECX O1-
HETATM  167 CL   CL     79     -22.193 -30.702 198.846  1.00 24.70      CLANCl1-
HETATM  168  O   HOH 0  14     -25.667 -37.903 196.846  1.00 20.07      WATR O
HETATM  169  H1  HOH 0  14     -24.837 -37.928 196.340  1.00  0.00      WATR H
HETATM  170  H2  HOH 0  14     -25.509 -38.367 197.703  1.00  0.00      WATR H
HETATM  171  O   HOH 0  49     -30.405 -28.576 205.527  1.00 24.15      WATR O
HETATM  172  H1  HOH 0  49     -30.660 -27.778 205.018  1.00  0.00      WATR H
HETATM  173  H2  HOH 0  49     -29.699 -28.947 204.951  1.00  0.00      WATR H
HETATM  174  O   HOH 0  65     -27.279 -35.868 197.335  1.00 31.68      WATR O
HETATM  175  H1  HOH 0  65     -28.066 -36.058 196.797  1.00  0.00      WATR H
HETATM  176  H2  HOH 0  65     -26.589 -36.534 197.051  1.00  0.00      WATR H
HETATM  177  O   HOH 0  67     -25.920 -29.329 197.968  1.00 25.08      WATR O
HETATM  178  H1  HOH 0  67     -25.711 -30.284 198.049  1.00  0.00      WATR H
HETATM  179  H2  HOH 0  67     -26.432 -29.063 198.778  1.00  0.00      WATR H
HETATM  180  O   HOH 0  68     -24.869 -31.939 197.904  1.00 30.71      WATR O
HETATM  181  H1  HOH 0  68     -24.105 -31.686 198.469  1.00  0.00      WATR H
HETATM  182  H2  HOH 0  68     -24.467 -31.906 197.005  1.00  0.00      WATR H
HETATM  183  O   HOH 0  76     -30.413 -30.949 201.833  1.00 23.89      WATR O
HETATM  184  H1  HOH 0  76     -29.944 -30.263 201.273  1.00  0.00      WATR H
HETATM  185  H2  HOH 0  76     -29.746 -31.669 201.830  1.00  0.00      WATR H
HETATM  186  O   HOH 0  77     -28.096 -38.969 202.146  1.00 27.39      WATR O
HETATM  187  H1  HOH 0  77     -28.022 -39.508 201.315  1.00  0.00      WATR H
HETATM  188  H2  HOH 0  77     -28.888 -39.293 202.620  1.00  0.00      WATR H
HETATM  189  O   HOH 0  78     -27.427 -37.032 199.793  1.00 26.05      WATR O
HETATM  190  H1  HOH 0  78     -26.770 -37.734 199.580  1.00  0.00      WATR H
HETATM  191  H2  HOH 0  78     -27.453 -36.475 198.980  1.00  0.00      WATR H
HETATM  192  O   HOH 0  79     -25.666 -39.135 199.258  1.00 25.50      WATR O
HETATM  193  H1  HOH 0  79     -25.310 -38.928 200.152  1.00  0.00      WATR H
HETATM  194  H2  HOH 0  79     -26.481 -39.688 199.441  1.00  0.00      WATR H
HETATM  195  O   HOH 0 124     -26.348 -33.859 198.970  1.00 29.00      WATR O
HETATM  196  H2  HOH 0 124     -25.800 -33.134 198.531  1.00  0.00      WATR H
HETATM  197  H1  HOH 0 124     -26.788 -34.400 198.272  1.00  0.00           H
HETATM  198  O   HOH 0 125     -28.280 -31.788 199.280  1.00 22.35      WATR O
HETATM  199  H1  HOH 0 125     -29.122 -32.037 198.855  1.00  0.00      WATR H
HETATM  200  H2  HOH 0 125     -28.372 -30.818 199.669  1.00  0.00      WATR H
HETATM  201  O   HOH 0 539     -28.747 -29.721 203.684  1.00 24.55      WATR O
HETATM  202  H1  HOH 0 539     -29.454 -30.149 203.154  1.00  0.00      WATR H
HETATM  203  H2  HOH 0 539     -28.251 -30.465 204.068  1.00  0.00      WATR H
